# Supplementary material for: Safety and Immunogenicity of a 4-Component Generalized Modules for Membrane Antigens Shigella Vaccine in Healthy European Adults: Randomized, Phase 1/2 Study
Source: J Infect Dis. 2024 Jun 10;230(4):e971–84. doi: 10.1093/infdis/jiae273 (PMC11481318; doi:10.1093/infdis/jiae273)
Supplement: jiae273_Supplementary_Data [file jiae273_supplementary_data.zip]

Archive with 5 entries (5 files):
- GVGH_H06_01TP+Stage1+ms_supplement_for+JID_for+submission.docx
- SuplFig4_S.flex3a RCD curves.jpg
- SuplFigS1_Study Design.tif
- SuplFigS2_Participant Flow.tif
- SuplFigS3_S.flex1b RCD curves.jpg
